# Supplementary material for: A Systematic Review of Randomized Controlled Trials of Telehealth and Digital Technology Use by Community Pharmacists to Improve Public Health
Source: Pharmacy (Basel). 2020 Aug 4;8(3):137. doi: 10.3390/pharmacy8030137 (PMC7559081; doi:10.3390/pharmacy8030137)
Supplement: Supplementary file 1 [file pharmacy-08-00137-s001.zip]

Archive with 2 entries (2 files):
- Appendix A Search terms.xlsx
- Appendix B Jadad score.xlsx
