# Supplementary material for: A Systematic Review of Randomized Controlled Trials of Telehealth and Digital Technology Use by Community Pharmacists to Improve Public Health
Source: Pharmacy (Basel). 2020 Aug 4;8(3):137. doi: 10.3390/pharmacy8030137 (PMC7559081; doi:10.3390/pharmacy8030137)
Supplement: Supplementary file 1 [file pharmacy-08-00137-s001.zip › Appendix A Search terms.xlsx]

## Sheet: Sheet1
Population	Intervention	Comparater	Outcome	Study design	PIOS combined
Pharmacists (MESH)	telemedicine (MESH)	Usual care	noncommunicable diseases (MESH)	randomized controlled trials as topic (MESH)	719
Pharmacist (KW)	telehealth (KW)	Standard care	communicable diseases, emerging (MESH)	Randomized controlled trial (MESH)
Community pharmacist (KW)	telephone (MESH, KW)		Communicable diseases (MESH)	Controlled clinical trial (MESH)
Community pharmacy services (MESH)	cell phone (MESH)		Communicable disease control (MESH)	Controlled clinical trial as topic (MESH)
Pharmacy (MESH)	text messaging (MESH)		non-communicable diseases (KW)	Pragmatic clinical trials as topic (MESH)
Community pharmacy (KW)	text (KW)		diabetes mellitus (MESH)	RCT (KW)
pharmacies (MESH, KW)	sms (KW)		Diabetes mellitus, type 2 (MESH)	Pragmatic clinical trial (MESH)
Pharmaceutical Services, Online (MESH)	short message service (KW)		Diabetes mellitus, type 1 (MESH)	Clinical trial (MESH)
Evidence-based pharmacy practice (MESH)	ehealth (KW)		Diabetes complications (MESH)	Adaptive clinical trials as topic (MESH)
Pharmacy technicians (MESH)	mhealth (KW)		Diabetes, gestational (MESH)	Clinical trials as topic (MESH)
Pharmacy research (MESH)	mobile health (KW)		diabetes (KW)	Adaptive clinical trial (MESH)
Retail pharmacy (KW)	digital health (KW)		hyptertension (MESH)	trial (KW)
Retail pharmacist (KW)	health technology (KW)		overweight (MESH)	study (KW)
healthy living pharmacy (KW)	microcomputers (MESH)		Weight reduction programs (MESH)
Retail pharmacies (KW)	Computers, handheld (MESH)		Waist-hip ratio (MESH)
Retail pharmacists (KW)	Computers (MESH)		Body mass index (MESH)
clinical pharmacy information systems (MESH)	personal computer (KW)		obese (KW)
Clinical pharmacy (KW)	tablet computer (KW)		smoking (MESH)
Clinical pharmacist (KW)	Tablets (MESH)		marijuana smoking (MESH)
	digital assistant (KW)		smoking prevention (MESH)
	electronic mail (MESH)		Smoking cessation (MESH)
	handheld electronic (KW)		Cocaine smoking (MESH)
	social media (MESH)		smoking devices (MESH)
	twitter (KW)		Smoking pipes (MESH)
	facebook (KW)		tobacco smoking (MESH)
	instagram (KW)		Smoking reduction (MESH)
	youtube (KW)		pipe smoking (MESH)
	tiktok (KW)		Cigarette smoking (MESH)
	myspace (KW)		Cigar smoking (MESH)
	email (KW)		weight loss (MESH)
	smartphone (MESH)		Weight gain (MESH)
	mobile applications (MESH)		Body weight (MESH)
	mobile application (KW)		Ideal body weight (MESH)
	internet (MESH)		Body weight maintenance (MESH)
	Internet access (MESH)		weight (KW)
	Internet of things (MESH)		public health (MESH)
	Internet-based intervention (MESH)		Public health practice (MESH)
	Online social networking (MESH)		Public health informatics (MESH)
	Social networking (MESH)		Public health systems research (MESH)
	Online systems (MESH)		Primary prevention (MESH)
	online social network (KW)		Primary health care (MESH)
	computer systems (MESH)		health promotion (MESH)
	Digital computer (KW)		Health (MESH)
	digital (kw)		Global health (MESH)
	technology (MESH)		exercise (MESH)
	Technology, pharmaceutical (MESH)		fitness trackers (MESH)
	Educational technology (MESH)		physical exertion (MESH)
	Wireless technology (MESH)		Physical endurance (MESH)
	Information technology (MESH)		physical activity (KW)
	Disruptive technology (MESH)		healthy lifestyle (MESH)
	blogging (MESH)		Sedentary behaviour (MESH)
	blog (MESH)		Risk reduction behaviour (MESH)
	vlogging (KW)		Life style (MESH)
	video-audio media (MESH)		lifestyle (KW)
	computer terminals (MESH)		health behaviour (MESH)
	Video blogs (KW)		health risk behaviours (MESH)
	instant messaging (KW)		Patient acceptance of healthcare (MESH)
	web browser (MESH)		alcoholism (MESH)
	World wide web (KW)		alcoholics (MESH)
	web 2.0 (KW)		alcohol drinking (MESH)
	Communications media (MESH)		alcoholic beverages (MESH)
	Mass media (MESH)		Alcohol dependence (KW)
			alcohol brief intervention (KW)
			drug misuse (MESH)
			prescription drug misuse (MESH)
			medication adherence (MESH)
			Treatment adherence and compliance (MESH)
			medication counselling (KW)
			blood pressure monitoring, ambulatory (MESH)
			risk assessment (MESH)
			diabetes risk assessment (KW)
			Sun protection factor (MESH)
			sunstroke (MESH)
			vitamin D (MESH)
			Vitamin D deficiency (MESH)
			Dementia (MESH)
			Alzheimer Disease (MESH)
			nutrition (KW)
			dental health (KW)
			oral health (MESH)
			sexual health (MESH)
			Influenza vaccines (MESH)
			Haemophilus vaccines (MESH)
			Vaccination (MESH)
			Vaccines (MESH)
			Influenza, Human (MESH)
			Pneumococcal Vaccines (MESH)
			influenza vaccination (KW)
			chlamydia (MESH)
			chlamydia infections (MESH)
			Mass screening (MESH)
			Diagnostic screening programs (MESH)
			chlamydia screening (KW)
			antimicrobrial stewardship (MESH)
			Anibiotic stewardship (KW)
			patient compliance (MESH)
			early detection of cancer (MESH)
			Secondary prevention (MESH)
			Preventative medicine (MESH)
			smoking prevention (MESH)
			Cancer prevention and screening (KW)
			contraception (MESH)
			Hormonal contraception (MESH)
