# Supplementary material for: A Systematic Review of Randomized Controlled Trials of Telehealth and Digital Technology Use by Community Pharmacists to Improve Public Health
Source: Pharmacy (Basel). 2020 Aug 4;8(3):137. doi: 10.3390/pharmacy8030137 (PMC7559081; doi:10.3390/pharmacy8030137)
Supplement: Supplementary file 1 [file pharmacy-08-00137-s001.zip › Appendix B Jadad score.xlsx]

## Sheet: Sheet1
Study	Randomized	Double-blinded	Description of withdrawals/ dropouts	Method of randomization	Method of blinding	Jaded score (max = 5)	Risk of bias			Score of 0-1= High Risk of Bias_x000D_ Score of 2-3= Moderate Risk of Bias_x000D_ Score of 4-5= Low Risk of Bias
Stolpe and Choudhry (2019)	1	0	0	1	0	2	Moderate
Hess (2013)	1	0	0	1	0	2	Moderate
Margolis et al. (2013, 2018)	1	0	0	1	0	2	Moderate
Burford et al (2013)	1	0	0	1	0	2	Moderate
Kooy et al. (2015)	1	0	0	1	0	2	Moderate
Elliott et al. (2019)	1	1	1	1	0	4	Low
Rickles et al. (2005)	1	0	1	1	0	3	Moderate
Odegard and Christensen (2012)	1	0	0	1	0	2	Moderate
Kosse et al. (2019)	1	0	0	1	0	2	Moderate
Beaucage et al. (2006)	1	0	0	1	0	2	Moderate
Kooij et al. (2016)	1	0	1	1	0	3	Moderate
Nietert et al. (2009)	1	0	1	1	0	3	Moderate
					Median score	2
